# Supplementary material for: In vitro and in vivo degradation, biocompatibility and bone repair performance of strontium-doped montmorillonite coating on Mg–Ca alloy
Source: Regen Biomater. 2024 Mar 22;11:rbae027. doi: 10.1093/rb/rbae027 (PMC11007119; doi:10.1093/rb/rbae027)
Supplement: rbae027_Supplementary_Data [file rbae027_supplementary_data.zip]

Archive with 2 entries (2 files):
- The ethical statement.pdf
- 2022.6.10-The ethical statement.pdf
